# Supplementary material for: Perspectives and Views of Primary Care Professionals Regarding DiabeText, a New mHealth Intervention to Support Adherence to Antidiabetic Medication in Spain: A Qualitative Study
Source: Int J Environ Res Public Health. 2022 Apr 1;19(7):4237. doi: 10.3390/ijerph19074237 (PMC8999018; doi:10.3390/ijerph19074237)
Supplement: Supplementary file 1 [file ijerph-19-04237-s001.zip]

Archive with 1 entries (1 files):
- ijerph-1611559-supplementary.pdf
